# Supplementary material for: Multicolored sequential resonance energy transfer for detection of simultaneous ligand binding at G protein-coupled receptors
Source: Nat Commun. 2025 Jul 11;16:6413. doi: 10.1038/s41467-025-61690-5 (PMC12254266; doi:10.1038/s41467-025-61690-5)
Supplement: Supplementary file 4 — Source Data [file 41467_2025_61690_MOESM4_ESM.xlsx]

## Sheet: Figure 1B
Figure 1B
			Ca2+ Response as a % of T360 Response, Data are techical duplicates
	log[Concentration]		Cpd6h							TUG-770									TUG-2489							TUG-2490							TUG-2597										TUG-2598
	-5		84.6341	118.542	131.539	131.682														102.528	96.3666	102.341	80.8186	76.8959									94.1089	100.366	94.0694	95.2773	93.4218	94.0281	113.62	103.754	91.4802		7.10119	15.2717	1.62459	2.75505	3.01587	6.27354	0.824141
	-5.5		110.336	90.2944	104.233	116.769	104.846	102.301											75.8584	55.249	64.4948	77.9746	61.7732	62.651		93.1455	77.985	75.8107	96.4232	72.2793	68.6021		88.4228	88.1164	92.8756	94.9449	95.8176	102.852	111.378	100.705	94.6978		1.57413	1.09004	0.391838	0.525283	0.279784	0.0720336	0.360264
	-6		71.8152	70.2762	114.071	118.178	101.867	96.585		62.1544	66.4057	90.638	78.1816	67.296	60.6561	82.2176	55.1643		11.4043	15.1652	19.0434	4.1691	0.117653	9.70372		53.6775	46.6859	50.0991	72.4727	32.6717	50.6607		102.959	94.0443	86.0972	89.8623	94.5572	93.9027	112.372	96.0847	99.4485		0.761945	0.723089	2.05487	2.75459	3.45526	0.978879	-0.387191
	-6.5		60.3759		123.279	113.423	101.537	93.1451		55.9015	54.2016	83.7374	90.7163	62.022	64.4364	53.8069	63.0698		0.703258	-0.791819	-3.17322	-6.55944	0.0826904	3.47436		16.703	15.2768	30.691	52.986	26.5604	17.0828		98.0209	82.7239	91.3275	93.3935	84.3453	87.8268	93.2804	88.9497	93.8558		0.0901577	2.51696	0.718826	6.69874	2.20049	0.1478	-0.6706
	-7		63.1956	51.7459	118.173	120.992	92.4678	86.2833		29.6185	29.6343	61.977	62.4435	42.1889	51.8421	41.3128	34.6697		-3.12582	4.23949	1.68311	-3.28214	-0.237612	1.22238		-0.515048	-0.602028	9.08796	4.09614	1.04999	13.2109		78.0026	75.4199	62.2477	75.7232	79.9853	65.5987	54.974	35.8972	43.3457		0.165283	1.37813	1.48888	2.90235	3.71962	2.73389	-0.545108
	-7.5									35.5509	36.8827	17.1271	38.9644	12.1854	9.17773	-0.960421	4.88577
	-8		10.9661	-4.39877	87.5826	74.3785	6.77991	2.97477		11.0183	23.8568	4.11812	10.7334	3.70834	3.3442	0.611524	-1.80741		-0.499514	5.17001	-1.26572	6.60975	0.377379	-0.377379		-0.325252	0.197098	2.25267	3.69745	-0.757384	0.757384		14.2762	15.7577	11.8329	8.59662	24.026	6.34957	-0.774499	-0.697302	0.641864		0.488047	2.36385	0.403141	3.74532	1.73219	2.34948	0.513749
	-9		-2.38955	-2.38983	3.16372	3.97965	-0.491623	4.77061		8.40829	0.796458	3.26623	2.63376	1.35579	0.370261	-3.52186	-2.88476		0.458911	3.59342	-2.5884	-5.36771	0.867715	2.5453		3.67666	1.42333	-0.895491	-4.23094	0.873855	-0.0879363		2.80562	3.11746	1.82447	0.483264	3.28222	3.25294	0.414266	0.132354	3.03013		4.55808	0.92719	0.187128	0.208097	3.11884	3.65486	0.377037
	-10									-11.8381	18.7192	6.58846	-0.676631	0.935737	-1.82697	-3.09794	-4.83479
	Veh		-5.84875	5.84875	-1.02335	1.02335	0.178863	-0.178863		-6.29683	6.29683	-0.805343	0.805343	-0.268262	0.268262	1.69779	-1.69779		2.44603	-2.44603	-0.223487	0.223487	3.26949	0.527989		-0.496338	0.496338	-2.2912	2.2912	3.21952	0.399159					1.80011	7.34758	0.950289	0.15653	0.16755	-0.324081
[truncated: 2 more columns]

## Sheet: Figure 1D
Figure 1D
			Ca2+ Response as a % of T360 Response, Data are techical triplicates
	log[TUG-2597]		FFA1-Nluc										Nluc-FFA1										FFA1
	-4.5		93.567	85.0812	86.4505								79.4181	81.5274	72.3328
	-5		94.1089	100.366	94.0694	95.2773	93.4218	94.0281	113.62	103.754	91.4802		91.4858	90.4545	91.7169	99.8566	112.15	100.497	102.216	108.535	91.5075		93.8716	90.5557	66.2979	112.406	112.965	89.6572	87.3707	87.4123	68.5197	85.3594	86.1005	46.9798
	-5.5		88.4228	88.1164	92.8756	94.9449	95.8176	102.852	111.378	100.705	94.6978		84.219	81.4393	84.281	103.2	100.553	101.368	104.058	93.1387	91.6236		84.0526	81.7174	68.773	108.672	75.4507	115.065	97.4398	99.0905	64.2884	65.5538	76.8932	66.8742
	-6		102.959	94.0443	86.0972	89.8623	94.5572	93.9027	112.372	96.0847	99.4485		98.5016	90.8316	83.2859	100.456	100.532	98.3482	86.1317	101.429	99.8017		93.8339	82.6772	85.0149	110.264	98.1942	98.4003	82.2346	72.4236	63.9064	83.1239	92.2685	73.9313
	-6.5		98.0209	82.7239	91.3275	93.3935	84.3453	87.8268	93.2804	88.9497	93.8558		75.0002	74.6729	79.9907	79.4397	88.9722	77.4244	76.9032	88.9577	103.314		78.1719	61.25	82.8997	119.828	106.853	110.898	74.7541	61.4381	77.1895	86.0365	78.9065	65.8758
	-7		78.0026	75.4199	62.2477	75.7232	79.9853	65.5987	54.974	35.8972	43.3457		51.1256	50.2722	29.8786	25.5783	37.3735	40.5555	53.7058	58.5564	52.4246		49.5504	46.1082	56.3456	100.506	97.9681	98.8235	55.0515	74.1187	60.5829	72.2024	77.5421	57.6309
	-8		14.2762	15.7577	11.8329	8.59662	24.026	6.34957	-0.774499	-0.697302	0.641864		5.66606	7.80756	6.76145	1.7733	0.229482	3.62356	0.161859	-0.568722	-0.743048		-2.8161	-7.42244	-5.37415	46.9917	46.6605	52.9513	29.17	12.9292	7.59342	36.8003	64.0279	51.1749
	-9					0.483264	3.28222	3.25294	0.414266	0.132354	3.03013					3.29309	1.82134	3.18218	-1.23619	-0.486973	-1.35596		-1.78169	-6.05779	-4.19174	2.52987	-1.09598	-1.02978	0.122594	-5.16791	4.43477	8.82106	17.4817	3.40176
	Veh		2.80562	3.11746	1.82447	1.80011	7.34758	0.950289	0.15653	0.16755	-0.324081		2.06056	1.09308	4.49732	0.200949	3.83087	1.72557	0.445185	-0.335837	-0.109348		-1.73766	-2.1029	-3.02379	-2.65916	-1.28638	-5.98909	8.24478	10.2099	1.57186	-7.01391	-0.681606	4.46793

## Sheet: Figure 1E
Figure 1E
	[TUG-2597] nM		Specific BRET, data are techinical triplicates
	3160		94.4272	92.0197	80.7848	115.809	89.0289	76.5315	86.3138	84.607	91.8834
	1000		88.7429	81.3198	88.3416	82.0065	58.9757	38.9799	54.2437	57.9268	75.5789
	550					58.6186	58.6186	50.406	58.1814	46.1888	49.8719
	316		56.1748	48.7517	42.3317	56.8333	45.5856	34.8736	66.2363	42.2062	31.5161
	178					43.8003	26.8396	32.7312	12.4118	11.3788	31.0969
	100		15.9162	15.7156	4.48061	34.6951	17.9129	4.87992	24.2697	21.979	18.0263
	31.6		11.235	1.605	8.02498	9.10522	20.5314	14.6398	-17.4873	16.604	3.30882
	10		10.0981	11.9037	1.07
	0		6.48686	11.9037	12.5056	-3.80872	-0.416579	-9.34327	14.8373	16.5441	-2.50033

## Sheet: Figure 1F
Figure 1F
	[TUG-2597] nM		Specific BRET, data are techinical triplicates
	3160		101.878	89.4663	88.8457		94.8412	72.6568	94.1228	84.3727	88.9672
	1000		84.8637	94.4826	86.8805	80.2081	77.978	67.7661	77.2764	64.054	81.8007
	550					62.2493	55.324	54.7372	83.7414	100.19	73.9211
	316		68.0047	29.6842	36.3554	47.1467	48.6726	30.3617	70.7061	47.6986	40.5789
	178					28.4054	30.6356	33.2179	40.8828	19.9796	30.3961
	100		17.3244	15.4627	25.0816	10.6422	14.9852	18.8587	30.9807	28.6308	29.1569
	31.6		14.6352	1.7583	15.4109	4.77336	3.71696	5.71238	13.9588	11.118	5.05044
	0		12.8252	6.61947	9.41206	2.50406	1.79979	7.19917	15.9697	-4.19701	0.292271

## Sheet: Figure 1G
Figure 1G
	[TUG-2597] nM		Specific BRET (540/450) Ratio
			Nluc-FFA1							FFA1-Nluc
	3160		0.0656667	0.0576667	0.0572667		0.0808	0.0619		0.0470667	0.0458667	0.0402667	0.0648667	0.0498667	0.0428667
	1000		0.0547	0.0609	0.056	0.0683333	0.0664333	0.0577333		0.0442333	0.0405333	0.0440333	0.0459333	0.0330333	0.0218333
	550					0.0530333	0.0471333	0.0466333					0.0328333	0.0328333	0.0282333
	316		0.0438333	0.0191333	0.0234333	0.0401667	0.0414667	0.0258667		0.028	0.0243	0.0211	0.0318333	0.0255333	0.0195333
	178					0.0242	0.0261	0.0283					0.0245333	0.0150333	0.0183333
	100		0.0111667	0.00996667	0.0161667	0.00906667	0.0127667	0.0160667		0.00793333	0.00783333	0.00223333	0.0194333	0.0100333	0.00273333
	31.6		0.00943333	0.00113333	0.00993333	0.00406667	0.00316667	0.00486667		0.0056	0.0008	0.004	0.0051	0.0115	0.0082
	10									0.00503333	0.00593333	0.000533333
	0		0.00826667	0.00426667	0.00606667	0.00213333	0.00153333	0.00613333		0.00323333	0.00593333	0.00623333	-0.00213333	-0.000233333	-0.00523333

## Sheet: Figure 2B
Figure 2B
			Ca2+ Response as a % of T360 Response, Data are techical triplicates
	log[Ligand]		T360							TUG-770									TUG-2355										TUG-2591
																																							TUG-2287
	-4.5																		81.1444	82.7077	91.6816	50.6288	60.5764	55.5856	78.0185	80.4432	71.7291
	-5																		78.7243	80.4724	78.9039	53.2268	56.2401		77.925	57.9563	82.2454		61.6589	51.5191	46.8411	86.5581	82.1456	71.8338	71.1476	53.7182
	-5.5																		47.561	39.501	44.9851	26.6839	35.661	31.0993	60.0855	62.7597	60.1763		62.7138	47.1631	58.6216	85.5261	80.899	77.5102	55.0914	51.2247			17.8296	27.6928	20.0487	-0.40602	1.34353	0.650745
	-6		107.281	92.7185	101.128	98.8718	101.249	98.7511		62.1544	66.4057	90.638	78.1816	67.296	60.6561	82.2176	55.1643		6.20365	5.85648	4.09019	-1.0524	-0.0133729	-0.479883	-1.4634	7.49744	-1.37182		62.8243	60.4977	58.5319	87.0297	71.9838	71.496	53.51	60.258	56.6955		5.00374	8.2424	2.11425	-0.201038	0.451876	0.709071
	-6.5		78.7071	83.0788	86.2308	89.0658	107.102	103.709		55.9015	54.2016	83.7374	90.7163	62.022	64.4364	53.8069	63.0698		0.811881	-1.4299	-1.40186	-2.1599	-1.37518	1.40319	-3.04294	3.50969	-1.18754		34.809	37.9842	35.9585	31.3342	37.7364	35.8695	21.4859	18.2059	19.5677		1.47949	8.33706	1.5291	-0.179614	-0.515773	-0.470234
	-7		50.3977	57.8267	53.0456	49.3413	105.468	92.8333		29.6185	29.6343	61.977	62.4435	42.1889	51.8421	41.3128	34.6697		1.12154	1.72084	2.64577	-2.38158	-2.11693	0.386444	-2.68556	2.21664	0.502301		17.8179	28.3082	29.6687	8.27004	1.382	7.73886	-0.100513	0.120905	-1.53262		0.960804	2.48863	1.27315	0.432472	0.514072	0.583839
	-7.5		52.4849	51.7428	26.5254	33.9606	89.8303	84.5836		35.5509	36.8827	17.1271	38.9644	12.1854	9.17773	-0.960421	4.88577
	-8		4.55032	3.95744	1.44813	1.23374	56.2644	55.0759		11.0183	23.8568	4.11812	10.7334	3.70834	3.3442	0.611524	-1.80741		-2.32479	0.0813677	1.34239	0.245799	-0.220368	-1.88473	-1.89383	3.88655	-2.51689		10.5433	11.173	19.6805	8.20206	7.07008	9.21709	0.111894	1.85154	0.301803		2.23773	3.56639	0.0492166	0.999467	0.974174	1.12762
	-9		6.43899	-16.9245	-0.134936	-0.732857	-0.821069	-0.548353		8.40829	0.796458	3.26623	2.63376	1.35579	0.370261	-3.52186	-2.88476												1.03508	5.22395	4.77656	4.5046	4.79205	3.12916	2.97359	-0.0330819	-1.56468		1.36549	5.16219	0.910605	-0.518297	-0.359247	0.877544
	-10		-18.124	-11.4838	-0.616966	0.0919197	-1.10756	0.638513		-11.8381	18.7192	6.58846	-0.676631	0.935737	-1.82697	-3.09794	-4.83479
	Veh		10.6412	-10.6412	-0.185879	0.185879	-0.606647	0.606647		-6.29683	6.29683	-0.805343	0.805343	-0.268262	0.268262	1.69779	-1.69779		-0.579252	1.04012	-0.460868	-1.94382	-2.43239	4.37621	1.17799	-1.75366	0.575663					1.73236	0.993796	7.84711	-0.644249	-1.23071	1.87496		-0.777838	-0.761531	1.53937

## Sheet: Figure 2C
Figure 2C
			Ca2+ Response as a % of T360 Response, Data are techical triplicates
	log[TUG-2591]		FFA1-Nluc										Nluc-FFA1										FFA1
	-5		68.9328	73.2229	61.0551								61.6589	51.5191	46.8411	86.5581	82.1456	71.8338	71.1476	53.7182			73.8789	90.0418	90.9785	113.091	113.773	103.317	85.2003	94.3745	80.8345	87.5695	86.6622	84.2626
	-5.5		71.6393	77.292	74.3788	76.9157	72.0931	67.9763	51.707	49.0666	41.0851		62.7138	47.1631	58.6216	85.5261	80.899	77.5102	55.0914	51.2247			86.0944	89.7363	93.134	105.824	101.779	112.453	96.2286	90.7517	70.7086	87.6901	88.8755	90.0854
	-6		75.9134	69.3266	65.0265	75.1068	54.5694	73.7325	47.1524	50.9008	54.4824		62.8243	60.4977	58.5319	87.0297	71.9838	71.496	53.51	60.258	56.6955		82.2054	72.6282	79.2017	93.9321	100.361	102.52	72.8586	50.4282	69.5683	81.0334	87.242	67.4427
	-6.5		52.8593	28.9521	51.3893	72.1623	71.5845	70.7513	43.697	49.3825	55.4902		34.809	37.9842	35.9585	31.3342	37.7364	35.8695	21.4859	18.2059	19.5677		69.4017	67.6411	73.3622	82.872	85.9628	73.9675	51.1588	43.1353	56.1468	83.7088	86.5255	111.93
	-7		31.2477	30.5916	16.6936	61.425	48.7128	54.9798	29.0638	25.4408	8.16059		17.8179	28.3082	29.6687	8.27004	1.382	7.73886	-0.100513	0.120905	-1.53262		28.8359	44.3896	38.8028	72.825	63.5289	66.3642	20.342	8.01525	16.1798	82.8675	87.6078	100.192
	-8		5.51348	0.623949	4.15118	13.5145	3.02983	16.2796	0.316607	0.344863	4.10223		10.5433	11.173	19.6805	8.20206	7.07008	9.21709	0.111894	1.85154	0.301803		-1.0861	-0.47218	1.31443	1.76714	2.07048	3.90574	-1.523	-0.971831	-4.65053	46.485	40.3068	41.0909
	-9					2.67471	3.34433	7.4699	0.860163	0.221613	0.154371					4.5046	4.79205	3.12916	2.97359	-0.0330819	-1.56468		-4.64864	-2.58171	-2.49963	-2.73941	-1.48914	1.84635	0.631065	6.87771	1.23153	10.0823	2.20627	0.377617
	Veh		5.22949	1.97868	2.60727	6.08699	4.33867	8.94143	1.12385	1.82818	2.05513		1.03508	5.22395	4.77656	1.73236	0.993796	7.84711	-0.644249	-1.23071	1.87496		-2.09826	-3.43468	-1.0552	4.44062	-2.22102	0.411265	1.47246	3.19507	-0.365923	-0.488382	4.55031	-4.40625

## Sheet: Figure 2D
Figure 2D
			Ca2+ Response as a % of T360 Response, Data are techical triplicates
	log[TUG-2355]		FFA1-Nluc										Nluc-FFA1
	-4.5		66.325	61.1125	68.0398	50.6288	60.5764	55.5856	79.2195	68.6397	58.2889		81.1444	82.7077	91.6816	50.6288	60.5764	55.5856	78.0185	80.4432	71.7291
	-5		53.8956	49.6192	44.9387	53.2268	56.2401		74.6939	72.0557	62.0661		78.7243	80.4724	78.9039	53.2268	56.2401		77.925	57.9563	82.2454
	-5.5		31.0875	38.5919	41.4395	26.6839	35.661	31.0993	51.7626	37.5021	44.182		47.561	39.501	44.9851	26.6839	35.661	31.0993	60.0855	62.7597	60.1763
	-6		11.335	14.027	20.3688	-1.0524	-0.0133729	-0.479883	1.63172	8.26933	-0.0972277		6.20365	5.85648	4.09019	-1.0524	-0.0133729	-0.479883	-1.4634	7.49744	-1.37182
	-6.5		6.31092	7.57431	1.41936	-2.1599	-1.37518	1.40319	-0.808107	-2.26291	-1.00293		0.811881	-1.4299	-1.40186	-2.1599	-1.37518	1.40319	-3.04294	3.50969	-1.18754
	-7		0.696671	-3.22862	2.46432	-2.38158	-2.11693	0.386444	-2.94511	-0.97793	3.56481		1.12154	1.72084	2.64577	-2.38158	-2.11693	0.386444	-2.68556	2.21664	0.502301
	-8		-2.50997	-2.80476	-0.448807	0.245799	-0.220368	-1.88473	-3.3716	0.67292	2.03826		-2.32479	0.0813677	1.34239	0.245799	-0.220368	-1.88473	-1.89383	3.88655	-2.51689
	Veh		3.13848	-0.0878026	-3.05068	-1.94382	-2.43239	4.37621	3.98698	-1.64335	-2.34362		-0.579252	1.04012	-0.460868	-1.94382	-2.43239	4.37621	1.17799	-1.75366	0.575663

## Sheet: Figure 2E
Figure 2E
			Ca2+ Response as a % of T360 Response, Data are techical triplicates
	log[TUG-2355]		FFA1-Nluc										Nluc-FFA1
	-5.5		-1.27113	4.18889	5.20596	-0.40602	1.34353	0.650745					17.8296	27.6928	20.0487	-0.40602	1.34353	0.650745
	-6		0.351508	5.00042	1.81235	-0.201038	0.451876	0.709071					5.00374	8.2424	2.11425	-0.201038	0.451876	0.709071
	-6.5		4.41816	1.45274	1.13039	-0.179614	-0.515773	-0.470234					1.47949	8.33706	1.5291	-0.179614	-0.515773	-0.470234
	-7		-1.02575	4.29395	0.959237								0.960804	2.48863	1.27315	0.432472	0.514072	0.583839
	-7.5		1.35438	1.54342	1.45931	0.432472	0.514072	0.583839					2.02721	2.49433	2.4932
	-8		-1.65789	1.67611	-1.18582	0.999467	0.974174	1.12762					2.23773	3.56639	0.0492166	0.999467	0.974174	1.12762
	Veh		-1.81969	3.56164	-1.74195	-0.518297	-0.359247	0.877544					1.36549	5.16219	0.910605	-0.518297	-0.359247	0.877544

## Sheet: Figure 2F
Figure 2F
	[TUG-2591] nM		Specific BRET, data are techinical triplicates
			FFA1-Nluc										Nluc-FFA1
	560		0.0287667	0.0187667	0.0242667	0.0257667	0.0305667	0.0322667	0.0291333	0.0344333	0.0309333		0.2463	0.258	0.2446	0.231467	0.234967	0.235467	0.124367	0.217467	0.192167
	316		0.0419667	0.0321667	0.0353667	0.0235333	0.0341333	0.0421333	0.0288333	0.0375333	0.0401333		0.248467	0.229867	0.239967	0.215333	0.212133	0.194133	0.1296	0.1822	0.1913
	178					0.0256333	0.0351333	0.0388333	0.0319	0.0322	0.0334					0.135767	0.172567	0.177967	0.0981333	0.135433	0.140133
	100		0.0351	0.0435	0.037	0.0280333	0.0305333	0.0352333	0.0270333	0.0295333	0.0281333		0.1199	0.1353	0.1387	0.0849667	0.0925667	0.108867	0.0463667	0.0534667	0.0773667
	56					0.0188	0.0268	0.029	0.0128	0.0189	0.0224					0.0759	0.0777	0.0843	0.0252	0.0423	0.0546
	31.6					0.0128667	0.0215667	0.0182667	0.0133667	0.0205667	0.0193667					0.0733667	0.0637667	0.0573667	0.0136	0.0409	0.0373
	10					0.00703333	0.00843333	0.0121333	0.00853333	0.0160333	0.0125333					0.0141	0.0244	0.0225	0.00586667	0.0153667	0.0110667
	0		0.00956667	-0.00623333	0.00726667	0.0007	0.0011	-0.0017	6.66667e-05	0.000566667	0.00156667		0.00546667	0.00426667	-0.00293333	0.0018	0.0017	0.003	-0.000766667	0.00153333	0.00213333

[truncated: 78 more sheets: Figure 2G, Figure 2H, Figure 3Ci, Figure 3Cii, Figure 3Ciii, Figure 3Civ, Figure 3Di, Figure 3Dii, Figure 3Diii, Figure 3Div, Figure 3E, Figure 3F, Figure 4Ai, Figure 4Aii, Figure 4Aiii, Figure 4Bi, Figure 4Bii, Figure 4Biii, Figure 4Ci, Figure 4Cii …]
